# Supplementary material for: Bipartite Genomes in Enterobacterales: Independent Origins of Chromids, Elevated Openness and Donors of Horizontally Transferred Genes
Source: Int J Mol Sci. 2023 Feb 21;24(5):4292. doi: 10.3390/ijms24054292 (PMC10002438; doi:10.3390/ijms24054292)
Supplement: Supplementary file 1 [file ijms-24-04292-s001.zip › Table S1.xlsx]

## Sheet: Pseudoalteromonas
Table S1: List of all bipartite genomes used in pangenome analysis and calculation of Heaps´s law
Pseudoalteromonas
Assembly	GTDB organism name	NCBI organism name	Number of contigs
GCF_002310855.1	Pseudoalteromonas agarivorans	Pseudoalteromonas agarivorans DSM 14585	2
GCF_001999225.1	Pseudoalteromonas aliena	Pseudoalteromonas aliena EH1	2
GCF_000238395.3	Pseudoalteromonas arctica	Pseudoalteromonas arctica A 37-1-2	3
GCF_004328865.1	Pseudoalteromonas carrageenovora	Pseudoalteromonas carrageenovora KCTC 22325	3
GCF_005877035.1	Pseudoalteromonas distinctia	Pseudoalteromonas sp. 16-SW-7	2
GCF_007989585.1	Pseudoalteromonas espejiana	Pseudoalteromonas espejiana ATCC 29659	2
GCF_000310105.2	Pseudoalteromonas fuliginea	Pseudoalteromonas sp. Bsw20308	2
GCF_003515105.1	Pseudoalteromonas lipolytica	Pseudoalteromonas donghaensis HJ51	3
GCF_001750185.1	Pseudoalteromonas luteoviolacea	Pseudoalteromonas luteoviolacea S4054	2
GCF_001468205.2	Pseudoalteromonas marina	Pseudoalteromonas sp. 13-15	2
GCF_002221505.1	Pseudoalteromonas nigrifaciens	Pseudoalteromonas nigrifaciens KMM 661	3
GCF_001444405.1	Pseudoalteromonas phenolica	Pseudoalteromonas phenolica KCTC 1208	2
GCF_000788395.1	Pseudoalteromonas piratica	Pseudoalteromonas piraticaONC003	2
GCF_002208135.1	Pseudoalteromonas piscicida	Pseudoalteromonas piscicida DE2-B	2
GCF_001482385.1	Pseudoalteromonas rubra	Pseudoalteromonas rubra SCSIO 6842	3
GCF_004014715.1	Pseudoalteromonas sp. 001282135	Pseudoalteromonas sp. R3	2
GCF_004328665.1	Pseudoalteromonas sp. 001974855	Pseudoalteromonas sp. DL-6	2
GCF_002850255.1	Pseudoalteromonas sp. 002850255	Pseudoalteromonas sp. NC201	2
GCF_009176705.1	Pseudoalteromonas sp. 009176705	Pseudoalteromonas sp. A25	2
GCF_002814155.1	Pseudoalteromonas spongiae	Pseudoalteromonas spongiae SAO4-4	3
GCF_002310795.1	Pseudoalteromonas tetradonis	Pseudoalteromonas issachenkonii KMM 3549	2
GCF_001465295.1	Pseudoalteromonas translucida	Pseudoalteromonas translucida KMM 520	2
GCA_002310815.1	Pseudoalteromonas tunicata	Pseudoalteromonas tunicata D2	2
GCF_013394165.1	Pseudoalteromonas undina	Pseudoalteromonas sp. Scap06	2
GCF_016598755.1	Pseudoalteromonas distincta	Pseudoalteromonas sp. LC2018020214	2
GCF_017742995.1	Pseudoalteromonas viridis	Pseudoalteromonas viridis BBR56	2

## Sheet: Vibrio
Table S1: List of all bipartite genomes used in pangenome analysis and calculation of Heaps´s law
Vibrio
Assembly	GTDB organism name	NCBI organism name	Number of contigs
GCF_003544875.1	Vibrio alfacsensis	Vibrio alfacsensis	3
GCF_000354175.2	Vibrio alginolyticus	Vibrio alginolyticus	2
GCF_000462975.1	Vibrio anguillarum	Vibrio anguillarum	3
GCF_002157735.2	Vibrio aphrogenes	Vibrio aphrogenes	2
GCF_009363415.1	Vibrio aquimaris	Vibrio sp. THAF100	4
GCF_010587385.1	Vibrio astriarenae	Vibrio astriarenae	2
GCF_001677275.1	Vibrio breoganii	Vibrio breoganii	3
GCF_000464435.1	Vibrio campbellii	Vibrio campbellii ATCC BAA-1116	3
GCF_002218025.2	Vibrio casei	Vibrio casei	5
GCF_004022545.1	Vibrio chagasii	Vibrio chagasii	2
GCF_000006745.1	Vibrio cholerae	Vibrio cholerae O1 biovar El Tor str. N16961	2
GCF_009763805.1	Vibrio cidicii	Vibrio cidicii	2
GCF_000772065.1	Vibrio coralliilyticus	Vibrio coralliilyticus RE98	4
GCF_005144905.1	Vibrio cyclitrophicus	Vibrio cyclitrophicus	2
GCF_000024825.1	Vibrio diabolicus	Vibrio antiquarius	2
GCF_013154935.1	Vibrio europaeus	Vibrio europaeus	3
GCF_001952955.1	Vibrio fluvialis	Vibrio fluvialis	2
GCF_009363355.1	Vibrio fortis	Vibrio sp. THAF190c	6
GCF_000184325.1	Vibrio furnissii	Vibrio furnissii	2
GCF_002196515.1	Vibrio gazogenes	Vibrio gazogenes	3
GCF_000770115.1	Vibrio harveyi	Vibrio harveyi	2
GCF_002906655.1	Vibrio hyugaensis	Vibrio hyugaensis	2
GCF_002887615.1	Vibrio jasicida	Vibrio jasicida	2
GCF_002214345.1	Vibrio mediterranei	Vibrio shilonii	3
GCF_009665275.1	Vibrio metoecus	Vibrio metoecus	2
GCF_009665235.1	Vibrio metschnikovii	Vibrio metschnikovii	2
GCF_001767355.1	Vibrio mimicus	Vibrio mimicus	2
GCF_000241385.1	Vibrio natriegens	Vibrio sp. EJY3	2
GCF_009665215.1	Vibrio navarrensis	Vibrio navarrensis	2
GCF_000801275.2	Vibrio nigripulchritudo	Vibrio nigripulchritudo	2
GCF_002257545.1	Vibrio ordalii	Vibrio qinghaiensis	2
GCF_002021755.1	Vibrio owensii	Vibrio owensii	2
GCF_009938205.1	Vibrio panuliri	Vibrio panuliri	3
GCF_000196095.1	Vibrio parahaemolyticus	Vibrio parahaemolyticus	2
GCF_009938225.1	Vibrio ponticus	Vibrio ponticus	3
GCF_002214395.1	Vibrio rotiferianus	Vibrio rotiferianus	2
GCF_002218045.2	Vibrio rumoiensis	Vibrio rumoiensis	4
GCF_001687805.1	Vibrio scophthalmi	Vibrio scophthalmi	4
GCF_003716875.1	Vibrio sp. 003716875	Vibrio zhugei	2
GCF_009601765.2	Vibrio sp. 009601765	Vibrio sp. SM1977	3
GCF_011064285.1	Vibrio sp. 011064285	Vibrio sp. ZWAL4003	2
GCF_011306175.1	Vibrio sp. 011306175	Vibrio sp. HDW18	3
GCF_014083925.1	Vibrio spartinae	Vibrio spartinae	2
GCF_003345295.1	Vibrio splendidus	Vibrio splendidus	2
GCF_009938165.1	Vibrio taketomensis	Vibrio taketomensis	2
GCF_900233005.1	Vibrio tapetis	Vibrio tapetis subsp. tapetis	3
GCF_002119525.1	Vibrio tasmaniensis	Vibrio alginolyticus	2
GCF_001547935.1	Vibrio tritonius	Vibrio tritonius	2
GCF_000772105.1	Vibrio tubiashii	Vibrio tubiashii	6
GCF_000039765.1	Vibrio vulnificus	Vibrio vulnificus	2
