# Supplementary material for: Bipartite Genomes in Enterobacterales: Independent Origins of Chromids, Elevated Openness and Donors of Horizontally Transferred Genes
Source: Int J Mol Sci. 2023 Feb 21;24(5):4292. doi: 10.3390/ijms24054292 (PMC10002438; doi:10.3390/ijms24054292)
Supplement: Supplementary file 1 [file ijms-24-04292-s001.zip › Table S2.xlsx]

## Sheet: Rodentibacter
Table S2: List of monopartite genomes used in pangenome analysis and calculation of Heaps´s law
Rodentibacter
Assembly	GTDB organism name	NCBI organism name	Number of contigs
GCF_002000125.1	Rodentibacter heidelbergensis	Rodentibacter heidelbergensis	34
GCF_001998825.1	Rodentibacter mrazii	Rodentibacter mrazii	136
GCF_001999305.1	Rodentibacter myodis	Rodentibacter myodis	54
GCF_000379905.1	Rodentibacter pneumotropicus	Rodentibacter pneumotropicus	24
GCF_001998965.1	Rodentibacter rarus	Rodentibacter rarus	163
GCF_002000485.1	Rodentibacter ratti	Rodentibacter ratti	25
GCF_001999285.1	Rodentibacter sp. 001999285	Rodentibacter genomosp. 1	51
GCF_004570945.1	Rodentibacter sp. 001999285	Pasteurella sp. WM03	32
GCF_001999335.1	Rodentibacter sp. 001999335	Rodentibacter sp. Ppn85	106
GCF_001999425.1	Rodentibacter sp. 001999425	Rodentibacter genomosp. 2	77
GCA_901420285.1	Rodentibacter sp. 901420285	Pseudomonas stutzeri	2
GCF_002000545.1	Rodentibacter trehalosifermentans	Rodentibacter trehalosifermentans	123

## Sheet: Idiomarina
Table S2: List of monopartite genomes used in pangenome analysis and calculation of Heaps´s law
Idiomarina
Assembly	GTDB organism name	NCBI organism name	Number of contigs
GCF_900116625.1	Idiomarina abyssalis	Idiomarina abyssalis	12
GCF_002968395.1	Idiomarina aquatica	Idiomarina sp. OT37-5b	1
GCF_000152885.1	Idiomarina baltica	Idiomarina baltica	70
GCF_003987025.1	Idiomarina fontislapidosi	Idiomarina fontislapidosi	46
GCF_009659395.1	Idiomarina loihiensis	Idiomarina loihiensis	27
GCF_003987095.1	Idiomarina piscisalsi	Idiomarina piscisalsi	24
GCF_003987255.1	Idiomarina ramblicola	Idiomarina ramblicola	15
GCF_003987275.1	Idiomarina seosinensis	Idiomarina seosinensis	6
GCF_001870515.1	Idiomarina sp. 001870515	Idiomarina sp. MD25a	7
GCF_004362895.1	Idiomarina sp. 002729675	Idiomarina aquatica	63
GCF_002808045.1	Idiomarina sp. 002808045	Idiomarina sp. X4	1
GCF_003987475.1	Idiomarina tyrosinivorans	Idiomarina tyrosinivorans	21
GCF_000299895.1	Idiomarina xiamenensis	Idiomarina xiamenensis	77

## Sheet: Alteromonas
Table S2: List of monopartite genomes used in pangenome analysis and calculation of Heaps´s law
Alteromonas
Assembly	GTDB organism name	NCBI organism name	Number of contigs
GCF_002993325.1	Alteromonas gracilis	Alteromonas gracilis	32
GCA_000299995.1	Alteromonas abrolhosensis	Alteromonas macleodii	1
GCF_003367475.1	Alteromonas aestuariivivens	Alteromonas aestuariivivens	35
GCA_000730385.1	Alteromonas australica	Alteromonas australica	1
GCF_010500895.1	Alteromonas genovensis	Alteromonas genovensis	37
GCA_001886475.1	Alteromonas hispanica	Alteromonas sp. RW2A1	1
GCA_001578515.1	Alteromonas macleodii	Alteromonas macleodii	1
GCA_000310085.1	Alteromonas mediterranea	Alteromonas mediterranea	1
GCF_000213655.1	Alteromonas naphthalenivorans	Alteromonas naphthalenivorans	1
GCF_005117025.1	Alteromonas portus	Alteromonas portus	32
GCA_003443615.1	Alteromonas sp. 003443615	Alteromonas sp. BL110	1
GCF_003820355.1	Alteromonas sp. 003820355	Alteromonas sedimis	14
GCA_001433715.1	Alteromonas stellipolaris	Alteromonas stellipolaris	1

## Sheet: Yersinia
Table S2: List of monopartite genomes used in pangenome analysis and calculation of Heaps´s law
Yersinia
Assembly	GTDB organism name	NCBI organism name	Number of contigs
GCF_000834395.1	Yersinia aldovae	Yersinia aldovae	1
GCF_001047675.1	Yersinia aleksiciae	Yersinia aleksiciae	1
GCF_001131685.1	Yersinia bercovieri	Yersinia bercovieri	34
GCF_009831415.1	Yersinia canariae	Yersinia canariae	1
GCF_000009345.1	Yersinia enterocolitica	Yersinia enterocolitica subsp. enterocolitica 8081	1
GCF_001656035.1	Yersinia entomophaga	Yersinia entomophaga	5
GCF_000168015.1	Yersinia frederiksenii	Yersinia frederiksenii	161
GCF_000597945.1	Yersinia hibernica	Yersinia enterocolitica	1
GCF_000834515.1	Yersinia intermedia	Yersinia intermedia	1
GCF_000834865.1	Yersinia kristensenii	Yersinia kristensenii	1
GCF_000312485.1	Yersinia massiliensis	Yersinia massiliensis	60
GCF_000167995.1	Yersinia mollaretii	Yersinia mollaretii	179
GCF_001112925.1	Yersinia nurmii	Yersinia nurmii	46
GCF_000006645.1	Yersinia pestis	Yersinia pestis	1
GCF_000834455.1	Yersinia rohdei	Yersinia rohdei	1
GCF_000775355.2	Yersinia ruckeri	Yersinia ruckeri	1
GCF_000582515.1	Yersinia similis	Yersinia similis	1

## Sheet: Escherichia coli 
Table S2: List of monopartite genomes used in pangenome analysis and calculation of Heaps´s law
Escherichia coli
Assembly accession	GTDB organism name	NCBI organism name	Number of contigs
GCF_000007445.1	Escherichia coli	Escherichia coli CFT073	2
GCF_000010485.1	Escherichia coli	Escherichia coli SE15	2
GCF_000013265.1	Escherichia coli	Escherichia coli UTI89	2
GCF_000013305.1	Escherichia coli	Escherichia coli 536	2
GCF_000014845.1	Escherichia coli	Escherichia coli APEC O1	2
GCF_000019645.1	Escherichia coli	Escherichia coli SMS-3-5	5
GCF_000025745.1	Escherichia coli	Escherichia coli IHE3034	1
GCF_000026285.1	Escherichia coli	Escherichia coli S88	2
GCF_000026545.1	Escherichia coli	Escherichia coli O127:H6 str. E2348/69	3
GCF_000027125.1	Escherichia coli	Escherichia coli 042	2
GCF_000148365.1	Escherichia coli	Escherichia coli ABU 83972	2
GCF_000148605.1	Escherichia coli	Escherichia coli UM146	2
GCF_000183345.1	Escherichia coli	Escherichia coli O83:H1 str. NRG 857C	2
GCF_000219515.2	Escherichia coli	Escherichia coli PCN033	4
GCF_000233875.1	Escherichia coli	Escherichia coli str. 'clone D i2'	1
GCF_000284495.1	Escherichia coli	Escherichia coli LF82	1
GCF_000285655.3	Escherichia coli	Escherichia coli O25b:H4-ST131	3
GCF_000493755.1	Escherichia coli	Escherichia coli JJ1886	6
GCF_000714595.1	Escherichia coli	Escherichia coli Nissle 1917	1
GCF_000743255.1	Escherichia coli	Escherichia coli ATCC 25922	3
GCF_000931565.1	Escherichia coli	Escherichia coli MNCRE44	7
GCF_001021595.1	Escherichia coli	Escherichia coli NMEC O18	1
GCF_001469815.1	Escherichia coli	Escherichia coli uk_P46212	2
GCF_001593565.1	Escherichia coli	Escherichia coli JJ1887	6
GCF_002024865.1	Escherichia coli	Escherichia coli NU14	1
GCF_003697165.2	Escherichia coli	Escherichia coli DSM 30083 = JCM 1649 = ATCC 11775	2
GCF_012934515.1	Escherichia coli	Escherichia coli SCU-111	6
