# Supplementary material for: Bipartite Genomes in Enterobacterales: Independent Origins of Chromids, Elevated Openness and Donors of Horizontally Transferred Genes
Source: Int J Mol Sci. 2023 Feb 21;24(5):4292. doi: 10.3390/ijms24054292 (PMC10002438; doi:10.3390/ijms24054292)
Supplement: Supplementary file 1 [file ijms-24-04292-s001.zip › Table S3.xlsx]

## Sheet: Pseudoalteromonas
Table S3: Results from calculations of Heap´s law.
Heap´s law is formulated: n = kNγ, where N = number of genomes, n is pangenome size, k and γ are fitting parameteres.
Pseudoalteromonas genome						Pseudoalteromonas chromosome						Pseudoalteromonas chromid
Dataset/permutation	N (Number of genomes)	γ	γ standard error	k		Dataset/permutation	N (Number of genomes)	γ	γ standard error	k		Dataset/permutation	N (Number of genomes)	γ	γ standard error	k
1	5	0.67169	0.012522	4185.7		1	5	0.63059	0.0067699	3327		1	5	0.911635	0.069932	929.028
	10	0.63084	0.0088178	4210.4			10	0.61828	0.0068709	3256.7			10	0.792901	0.016075	922.263
	15	0.60222	0.0047784	4164.3			15	0.59614	0.0059738	3154			15	0.68516	0.0090663	1070.8
	20	0.58619	0.0032371	4006.2			20	0.5742	0.0050534	3105			20	0.705492	0.008409	896.298
	26	0.60119	0.0028464	3874.8			26	0.59505	0.0025954	3167.6			26	0.68506	0.0072279	927.36
2	5	0.50086	0.044525	4326.5		2	5	0.45933	0.023938	3330.8		2	5	0.770609	0.058169	902.329
	10	0.59065	0.0088053	4052.1			10	0.56751	0.0089338	3559			10	0.76535	0.02051	855.285
	15	0.55986	0.0030493	4461.2			15	0.58906	0.0060732	3156			15	0.742447	0.010283	846.466
	20	0.5807	3.4922	3960.7			20	0.58367	0.005324	2999.4			20	0.71456	0.0090289	865.22
3	5	0.6112	0.027766	4449.2		3	5	0.59759	0.015001	3559		3	5	0.770609	0.058169	902.329
	10	0.63221	0.014499	3814.8			10	0.60524	0.012495	3030.1			10	0.855375	0.030828	702.802
	15	0.60296	0.0063933	4043.9			15	0.59118	0.0075735	3240.8			15	0.732404	0.010521	854.134
	20	0.59934	0.0048905	4004.5			20	0.5971	0.0059966	3105.8			20	0.71456	0.0090289	865.22
4	5	0.61278	0.050172	4244.6		4	5	0.5842	0.045116	3222		4	5	0.84294	0.10135	902.516
	10	0.59556	0.0082785	4199.7			10	0.57202	0.0073777	3307.4			10	0.752665	0.022197	895.225
	15	0.60157	0.0053808	3943.2			15	0.54865	0.0038538	3411.7			15	0.6456	0.022207	1106.3
	20	0.597	0.0024208	4182.3			20	0.59207	0.0045311	3230.4			20	0.67453	0.012387	1035.5
5	5	0.52627	0.014532	3901.2		5	5	0.47893	0.020343	3171.8		5	5	0.74973	0.071512	720.811
	10	0.55206	0.012952	4463.8			10	0.54221	0.013796	3500.3			10	0.640979	0.016377	985.535
	15	0.57049	0.0048091	4212.5			15	0.55932	0.0051184	3319.7			15	0.65986	0.0076959	923.95
	20	0.59841	0.0024192	4179.1			20	0.62166	0.0033243	3316.4			20	0.698883	0.010095	956.91
6	5	0.61595	0.0076227	4485.3		6	5	0.59699	0.012191	3337.5		6	5	0.81125	0.099222	1024.6
	10	0.60851	0.0078111	4156.5			10	0.59537	0.0067208	3328.5			10	0.77793	0.022	884.184
	15	0.56534	0.0044915	4041.3			15	0.54854	0.0046658	3287.2			15	0.716206	0.017739	845.202
	20	0.56376	0.0023291	4016.2			20	0.55969	0.0040602	3100.7			20	0.658761	0.012554	963.096
7	5	0.56702	0.062429	3850		7	5	0.49463	0.025404	3341.4		7	5	0.75092	0.10546	718.043
	10	0.57369	0.015208	3995.9			10	0.55518	0.012846	3067.7			10	0.752019	0.025296	868.867
	15	0.58083	0.0031115	4250			15	0.56955	0.0039811	3216.3			15	0.6809	0.018134	1037.4
	20	0.58939	0.0020894	4223.6			20	0.58611	0.0038375	3245			20	0.66951	0.012888	1049.9

## Sheet: Vibrio
Table S3: Results from calculations of Heap´s law.
Heap´s law is formulated: n = kNγ, where N = number of genomes, n is pangenome size, k and γ are fitting parameteres.
Vibrio genome						Vibrio chromosome						Vibrio chromid
Dataset/permutation	N (Number of genomes)	γ	γ standard error	k		Dataset/permutation	N (Number of genomes)	γ	γ standard error	k		Dataset/permutation	N (Number of genomes)	γ	γ standard error	k
1	5	0.40641	0.038396	2933.5		1	5	0.56004	0.05237	2865.86		1	5	0.54551	0.010781	1635
	10	0.4954	0.0088548	2571			10	0.55888	0.022761	2678.7			10	0.56633	0.0095303	1668.3
	15	0.57702	0.0046077	2696.2			15	0.58595	0.0091502	2696.2			15	0.64164	0.007808	1688
	20	0.60455	0.0093955	2326.5			20	0.62481	0.010651	2326.3			20	0.66299	0.0053926	1546.1
	25	0.61293	0.0059607	2411			25	0.61597	0.0055877	2409.5			25	0.65455	0.0026968	1571.2
	30	0.60634	0.0036885	2415.1			30	0.60748	0.0037959	2421.4			30	0.64331	0.0021464	1612.9
	35	0.63333	0.0044402	2344.2			35	0.62251	0.0044917	2334.5			35	0.6483	0.0020715	1572.4
	40	0.63798	0.0030461	2317.33			40	0.6298	0.00307	2313.5			40	0.65677	0.0023282	1542.1
	45	0.64541	0.0029455	2171.2			45	0.65888	0.0039774	2171.3			45	0.6637	0.0014839	1587.5
	50	0.65699	0.0031424	2216.5			50	0.65967	0.0029905	2218.5			50	0.66804	0.001456	1570.3
1	5	0.41752	0.022066	4923.1		1	5	0.42465	0.019747	2982.3		2	5	0.49679	0.023863	1846.9
	10	0.55585	0.0082743	4338.4			10	0.54798	0.0096226	2751.6			10	0.64478	0.015517	1620.3
	15	0.58682	0.0065589	4119.5			15	0.58673	0.0095363	2572.1			15	0.65868	0.0054888	1610.1
	20	0.62634	0.0066398	3891.5			20	0.62281	0.0093613	2423.6			20	0.67391	0.0026433	1597.8
	30	0.64263	0.0049468	3702.8			30	0.63897	0.0063828	2256.6			30	0.67765	0.0017952	1518.1
	40	0.64364	0.0030697	3826.9			40	0.64364	0.0030697	3826.9			40	0.65923	0.0017253	1636.7
2	5	0.61119	0.012493	4430.8		2	5	0.55477	0.024555	2823.8		3	5	0.72623	0.018974	1498.9
	10	0.60612	0.012292	4473.4			10	0.60158	0.0165	2649.37			10	0.71823	0.0059275	1614.5
	15	0.61617	0.0099075	4193.5			15	0.63716	0.012586	2499.6			15	0.69105	0.0054391	1602
	20	0.59805	0.0047439	4109.4			20	0.59854	0.0056689	2586.4			20	0.65288	0.0035435	1649.4
	30	0.63708	0.0038884	3982.4			30	0.63983	0.0049147	2338.4			30	0.66904	0.0029748	1660.4
	40	0.6422	0.0028658	3837			40	0.6422	0.0028658	3837			40	0.67135	0.0012233	1620
3	5	0.53929	0.02096	4751.29		3	5	0.46713	0.015637	2952.2		4	5	0.66148	0.0086162	1775.7
	10	0.57598	0.0069242	4141.2			10	0.59188	0.010445	2662.4			10	0.65506	0.0060477	1595
	15	0.57345	0.0061887	4204.1			15	0.61532	0.00926	2550.7			15	0.62507	0.0057995	1611.7
	20	0.59399	0.0047272	4085.6			20	0.61362	0.006271	2575.5			20	0.64018	0.002257	1596.5
	30	0.63309	0.0047979	3740.5			30	0.63983	0.0049147	2338.4			30	0.64893	0.0034359	1588.9
	40	0.6563	0.0033144	3558.7			40	0.65557	0.0034385	2264.6			40	0.67484	0.001435	1531.7
4	5	0.61211	0.011377	4918.9		4	5	0.5715	0.026967	2959		5	5	0.73741	0.03406	1756.8
	10	0.61853	0.0082769	4324.4			10	0.59805	0.015427	2712.2			10	0.70179	0.011285	1568.1
	15	0.62706	0.0064512	4163.4			15	0.62164	0.010339	2525.9			15	0.69867	0.004444	1563.2
	20	0.63027	0.0057863	3948.4			20	0.62946	0.0091332	2361			20	0.68706	0.0028489	1566.4
	30	0.63957	0.0046358	3784.5			30	0.63844	0.0058596	2303.9			30	0.67403	0.0021068	1597.2
	40	0.64296	0.0028538	3646.1			40	0.64443	0.0037045	2268.8			40	0.6533	0.0014931	1590.1
5	5	0.48529	0.013278	4304.6		5	5	0.55772	0.043548	2965.6		6	5	0.66089	0.018724	1461.6
	10	0.53618	0.0074673	4075.7			10	0.57425	0.010501	2633.7			10	0.66053	0.0094969	1439.4
	15	0.57072	0.0047532	4069.3			15	0.58352	0.0084727	2563.8			15	0.64742	0.0060067	1550.4
	20	0.61751	0.0052087	3955.1			20	0.6305	0.0058556	2513.2			20	0.67171	0.0034837	1528.2
	30	0.65028	0.0043279	3802.3			30	0.64094	0.0049624	2351.9			30	0.69457	0.0019531	1519.3
	40	0.64795	0.0028308	3753.4			40	0.65178	0.0033046	2354.3			40	0.67927	0.0018118	1566
6	5	0.70336	0.017345	3762.1		6	5	0.62531	0.011671	2640		7	5	0.85606	0.033153	1114.5
	10	0.6334	0.0070536	4334.2			10	0.60768	0.010634	2681.8			10	0.75035	0.004339	1469.7
	15	0.63318	0.0066865	4156.7			15	0.62961	0.011522	2484			15	0.70065	0.0022087	1538.8
	20	0.62042	0.0037408	4225.5			20	0.62912	0.0072366	2472.6			20	0.67083	0.0031693	1657.9
	30	0.635	0.0035854	3898.2			30	0.64094	0.0049624	2351.9			30	0.66861	0.0021405	1560.2
	40	0.65577	0.0029779	3801.6			40	0.66004	0.0040544	2292.3			40	0.67322	0.0019999	1629.8

## Sheet: Rodentibacter
Table S3: Results from calculations of Heap´s law.
Heap´s law is formulated: n = kNγ, where N = number of genomes, n is pangenome size, k and γ are fitting parameteres.
Rodentibacter
Dataset/permutation	N (Number of genomes)	γ	γ standard error	k
1	5	0.43649	0.028738	2240.7
	10	0.4454	0.0085937	2237.6
	12	0.4614	0.0098574	2283
2	5	0.41968	0.018544	2298.7
	10	0.49439	0.014435	2118.1
3	5	0.46228	0.013287	2368.9
	10	0.43667	0.0071261	2282.5
4	5	0.41303	0.02765	2247.84
	10	0.49529	0.014809	2113.2
5	5	0.43423	0.016755	2111.6
	10	0.47231	0.01171	2168.87
6	5	0.43162	0.034944	2293.7
	10	0.46234	0.0083639	2234.5
7	5	0.46368	0.010185	2112.9
	10	0.49529	0.014809	2113.2

## Sheet: Idiomarina
Table S3: Results from calculations of Heap´s law.
Heap´s law is formulated: n = kNγ, where N = number of genomes, n is pangenome size, k and γ are fitting parameteres.
Idiomarina
Dataset/permutation	N (Number of genomes)	γ	γ standard error	k
1	5	0.45939	0.027593	2541.34
	10	0.46816	0.0093764	2425.6
	12	0.46043	0.005699	2444
2	5	0.42962	0.016082	2541.3
	10	0.41382	0.0095002	2409.7
3	5	0.51286	0.011972	2429.7
	10	0.48904	0.007511	2409
4	5	0.49073	0.019753	2485.9
	10	0.49423	0.010807	2367
5	5	0.49418	0.023058	2515.8
	10	0.46346	0.016419	2399.8
6	5	0.37736	0.0152	2542.67
	10	0.47796	0.014221	2348.4
7	5	0.32936	0.0093971	2597.1
	10	0.44644	0.014334	2432.9

## Sheet: Alteromonas
Table S3: Results from calculations of Heap´s law.
Heap´s law is formulated: n = kNγ, where N = number of genomes, n is pangenome size, k and γ are fitting parameteres.
Alteromonas
Dataset/permutation	N (Number of genomes)	γ	γ standard error	k
1	5	0.466	0.02	4253.2
	10	0.544	0.01	3753.2
	13	0.56217	0.0072384	3659.7
2	5	0.49577	0.0097672	4041.5
	10	0.50776	0.0062291	3804.2
3	5	0.50167	0.018377	4150.6
	10	0.5434	0.010211	3702.1
4	5	0.50683	0.017542	3763
	10	0.53983	0.0053646	3753.7
5	5	0.47792	0.019935	4043.4
	10	0.57176	0.0095796	3709.3
6	5	0.51193	0.0073789	3949
	10	0.54558	0.010503	3741.4
7	5	0.456	0.016261	4116.7
	10	0.53305	0.011251	3780.2

## Sheet: Yersinia
Table S3: Results from calculations of Heap´s law.
Heap´s law is formulated: n = kNγ, where N = number of genomes, n is pangenome size, k and γ are fitting parameteres.
Yersinia
Dataset/permutation	N (Number of genomes)	γ	γ standard error	k
1	5	0.45641	0.010923	4561
	10	0.50593	0.010932	4089.2
	15	0.52745	0.0039564	3889
	17	0.53833	0.01016	3662.92
2	5	0.43549	0.016206	4153
	10	0.49067	0.0099377	3983
	15	0.5373	0.0090076	3725.5
3	5	0.46344	0.01154	4193.2
	10	0.51032	0.012133	3966
	15	0.53677	0.0097265	3723.3
4	5	0.45854	0.0070542	4099.6
	10	0.48163	0.01252	3840.75
	15	0.53138	0.011125	3674.1
5	5	0.5046	0.010243	4190.5
	10	0.49515	0.0084086	4020.1
	15	0.52937	0.0091609	3739.4
6	5	0.40087	0.019791	4255.9
	10	0.50607	0.011433	4078.1
	15	0.52937	0.0091609	3739.4
7	5	0.40087	0.019791	4255.9
	10	0.50607	0.011433	4078.1
	15	0.524	0.0080362	3797

## Sheet: Escherichia coli
Table S3: Results from calculations of Heap´s law.
Heap´s law is formulated: n = kNγ, where N = number of genomes, n is pangenome size, k and γ are fitting parameteres.
Escherichia coli
Dataset/permutation	N (Number of genomes)	γ	γ standard error	k
1	5	0.21798	0.0068356	4951.8
	10	0.27861	0.0053867	4824.6
	15	0.28137	0.0051127	4688.7
	20	0.28455	0.0052782	4609.1
	27	0.26646	0.0042981	4636.3
2	5	0.19387	0.0056768	4720
	10	0.20441	0.0052677	4693.6
	15	0.23681	0.0035755	4857.3
	20	0.257	0.0032545	4781.1
3	5	0.30354	0.0067945	4926.6
	10	0.28487	0.0043972	4887.8
	15	0.27633	0.0039525	4884.5
	20	0.27531	0.0043984	4737.3
4	5	0.2439	0.0075026	4772
	10	0.28907	0.0072667	4719.2
	15	0.26545	0.0034367	4765.8
	20	0.27378	0.0043087	4687.3
5	5	0.18868	0.01014	5110.16
	10	0.2117	0.0056285	4982.6
	15	0.24678	0.0049886	4822.7
	20	0.25809	0.0046185	4717.8
6	5	0.21388	0.016247	5179.6
	10	0.22127	0.0017382	5062.4
	15	0.23241	0.0030773	4851
	20	0.26127	0.0035274	4739
7	5	0.21342	0.014836	5081.7
	10	0.22152	0.0038245	4912
	15	0.23057	0.0046379	4832.1
	20	0.23784	0.0028658	4783
