# Supplementary material for: Bipartite Genomes in Enterobacterales: Independent Origins of Chromids, Elevated Openness and Donors of Horizontally Transferred Genes
Source: Int J Mol Sci. 2023 Feb 21;24(5):4292. doi: 10.3390/ijms24054292 (PMC10002438; doi:10.3390/ijms24054292)
Supplement: Supplementary file 1 [file ijms-24-04292-s001.zip › Table S4.xlsx]

## Sheet: RSCU Vibrio
Table S4: Global RSCU values for Vibrio
Vibrio
		Core			Softcore			Shell			Cloud
Amino acid	codon	Chromosome	Chromid	Plasmid	Chromosome	Chromid	Plasmid	Chromosome	Chromid	Plasmid	Chromosome	Chromid	Plasmid
Phe	UUU	1.12	1.11	1.21	1.14	1.16	1.16	1.25	1.22	1.29	1.37	1.35	1.27
	UUC	0.88	0.89	0.79	0.86	0.84	0.84	0.75	0.78	0.71	0.63	0.65	0.73
Leu	UUA	1.1	1.13	1.12	1.12	1.18	1.31	1.23	1.2	1.2	1.46	1.41	1.23
	UUG	1.11	1.13	0.97	1.12	1.17	1.01	1.24	1.28	1.23	1.2	1.22	1.23
	CUU	1.06	1.12	0.95	1.04	1.07	1.03	0.96	0.97	1.01	1.01	1.01	1.1
	CUC	0.49	0.48	1.28	0.52	0.53	1.02	0.65	0.67	0.78	0.61	0.64	0.7
	CUA	1	0.96	0.71	0.97	0.88	0.75	0.75	0.73	0.75	0.73	0.73	0.77
	CUG	1.24	1.18	0.97	1.23	1.18	0.88	1.16	1.16	1.03	0.98	0.99	0.97
Ile	AUU	1.49	1.52	1.27	1.49	1.52	1.44	1.52	1.51	1.37	1.48	1.49	1.39
	AUC	1.36	1.33	1.51	1.34	1.3	1.33	1.19	1.21	1.22	0.95	0.99	1.06
	AUA	0.15	0.15	0.22	0.16	0.18	0.24	0.29	0.28	0.41	0.57	0.52	0.56
Met	AUG	1	1	1	1	1	1	1	1	1	1	1	1
Val	GUU	1.35	1.29	0.94	1.32	1.28	1.01	1.2	1.17	1.17	1.34	1.3	1.33
	GUC	0.63	0.62	1.23	0.65	0.67	1.07	0.8	0.81	0.92	0.77	0.79	0.77
	GUA	0.86	0.86	0.69	0.85	0.83	0.8	0.74	0.73	0.71	0.79	0.77	0.8
	GUG	1.16	1.23	1.14	1.18	1.22	1.11	1.26	1.29	1.2	1.1	1.13	1.1
Ser	UCU	1.53	1.53	1.24	1.49	1.43	1.39	1.26	1.24	1.16	1.25	1.22	1.2
	UCC	0.38	0.36	0.4	0.4	0.39	0.43	0.47	0.48	0.54	0.49	0.5	0.53
	UCA	1.18	1.14	1.45	1.18	1.15	1.4	1.12	1.1	1.11	1.2	1.19	1.27
	UCG	0.76	0.75	0.61	0.77	0.76	0.79	0.8	0.82	0.77	0.7	0.73	0.77
Pro	CCU	1.23	1.26	0.97	1.23	1.22	1.11	1.21	1.18	1.25	1.26	1.26	1.29
	CCC	0.28	0.26	0.83	0.3	0.31	0.56	0.42	0.43	0.59	0.52	0.52	0.54
	CCA	1.64	1.6	1.29	1.62	1.61	1.53	1.45	1.47	1.37	1.39	1.39	1.32
	CCG	0.85	0.88	0.91	0.85	0.86	0.79	0.91	0.92	0.79	0.83	0.83	0.85
Thr	ACU	1.19	1.09	0.93	1.16	1.06	0.94	1	0.95	0.92	1.03	1.02	1.01
	ACC	1.15	1.12	1.56	1.18	1.18	1.28	1.27	1.29	1.27	1.13	1.15	1.08
	ACA	0.82	0.87	0.82	0.82	0.87	1.08	0.84	0.84	0.88	1	0.97	1.03
	ACG	0.84	0.92	0.69	0.84	0.9	0.7	0.89	0.93	0.93	0.84	0.86	0.88
Ala	GCU	1.1	1.02	0.8	1.07	1	0.89	1	0.95	0.98	1.12	1.08	1.11
	GCC	0.63	0.61	1.19	0.66	0.67	0.94	0.78	0.78	0.93	0.78	0.81	0.83
	GCA	1.16	1.18	1.16	1.15	1.17	1.2	1.08	1.09	0.99	1.1	1.11	1.07
	GCG	1.11	1.19	0.85	1.12	1.16	0.97	1.13	1.18	1.09	1	1	0.99
Tyr	UAU	0.84	0.85	0.86	0.86	0.88	0.87	1	0.96	0.99	1.21	1.17	1.08
	UAC	1.16	1.15	1.14	1.14	1.12	1.13	1	1.04	1.01	0.79	0.83	0.92
TER	UAA	2.22	2.26	1.12	2.16	2.11	1.67	1.86	1.88	1.85	1.53	1.54	1.59
	UAG	0.47	0.5	0.38	0.49	0.52	0.33	0.63	0.63	0.56	0.66	0.67	0.66
His	CAU	0.97	0.97	0.92	0.98	0.98	0.92	1.09	1.06	1.07	1.21	1.18	1.1
	CAC	1.03	1.03	1.08	1.02	1.02	1.08	0.91	0.94	0.93	0.79	0.82	0.9
Gln	CAA	1.35	1.34	1.44	1.34	1.36	1.43	1.32	1.33	1.34	1.26	1.27	1.22
	CAG	0.65	0.66	0.56	0.66	0.64	0.57	0.68	0.67	0.66	0.74	0.73	0.78
Asn	AAU	0.83	0.84	0.99	0.84	0.86	0.95	0.96	0.92	0.96	1.15	1.12	1.05
	AAC	1.17	1.16	1.01	1.16	1.14	1.05	1.04	1.08	1.04	0.85	0.88	0.95
Lys	AAA	1.38	1.36	1.5	1.38	1.39	1.47	1.36	1.36	1.31	1.35	1.36	1.22
	AAG	0.62	0.64	0.5	0.62	0.61	0.53	0.64	0.64	0.69	0.65	0.64	0.78
Asp	GAU	1.27	1.26	1.17	1.28	1.27	1.21	1.3	1.27	1.21	1.36	1.34	1.27
	GAC	0.73	0.74	0.83	0.72	0.73	0.79	0.7	0.73	0.79	0.64	0.66	0.73
Glu	GAA	1.32	1.33	1.3	1.32	1.33	1.37	1.26	1.26	1.17	1.25	1.26	1.14
	GAG	0.68	0.67	0.7	0.68	0.67	0.63	0.74	0.74	0.83	0.75	0.74	0.86
Cys	UGU	1.34	1.33	1.28	1.34	1.29	1.02	1.22	1.18	1.13	1.22	1.2	1.11
	UGC	0.66	0.67	0.72	0.66	0.71	0.98	0.78	0.82	0.87	0.78	0.8	0.89
TER	UGA	0.32	0.25	1.5	0.35	0.38	1	0.51	0.48	0.59	0.81	0.79	0.76
Trp	UGG	1	1	1	1	1	1	1	1	1	1	1	1
Arg	CGU	3.07	3.01	2.23	2.99	2.78	2.27	2.22	2.15	1.77	1.63	1.67	1.55
	CGC	1.81	1.76	1.66	1.81	1.82	1.78	1.77	1.82	1.62	1.31	1.36	1.32
	CGA	0.58	0.6	0.99	0.62	0.7	0.89	0.92	0.95	1.16	1.05	1.09	1.12
	CGG	0.17	0.18	0.2	0.18	0.21	0.22	0.29	0.27	0.34	0.43	0.42	0.44
Ser	AGU	0.96	0.98	1.24	0.97	1.03	0.95	1.13	1.1	1.17	1.27	1.24	1.18
	AGC	1.2	1.24	1.07	1.19	1.23	1.05	1.21	1.27	1.24	1.09	1.11	1.06
Arg	AGA	0.3	0.35	0.68	0.32	0.38	0.53	0.6	0.61	0.79	1.12	1.04	1.07
	AGG	0.07	0.1	0.25	0.08	0.11	0.3	0.2	0.2	0.31	0.45	0.43	0.5
Gly	GGU	2.02	1.94	1.36	1.98	1.87	1.43	1.69	1.64	1.44	1.56	1.55	1.5
	GGC	1.33	1.39	1.63	1.33	1.38	1.49	1.32	1.38	1.27	1.14	1.16	1.1
	GGA	0.33	0.34	0.5	0.35	0.38	0.53	0.5	0.49	0.61	0.7	0.69	0.71
	GGG	0.32	0.33	0.51	0.35	0.37	0.54	0.49	0.49	0.68	0.6	0.6	0.69

## Sheet: RSCU Pseudoalteromonas
Table S4: Global RSCU values for Pseudoalteromonas
Pseudoalteromonas
		Core		Softcore		Shell			Cloud
Amino acid	codon	Chromosome	Chromid	Chromosome	Chromid	Chromosome	Chromid	Plasmid	Chromosome	Chromid	Plasmid
Phe	UUU	1.59	1.65	1.61	1.67	1.71	1.71	1.67	1.61	1.62	1.5
	UUC	0.41	0.35	0.39	0.33	0.29	0.29	0.33	0.39	0.38	0.5
Leu	UUA	2.23	2.4	2.24	2.38	2.19	2.17	2.48	2.02	2.05	1.96
	UUG	0.71	0.62	0.72	0.63	0.77	0.77	0.7	0.99	0.97	0.94
	CUU	1.22	1.33	1.2	1.3	1.09	1.13	1.2	1.01	1.03	1.03
	CUC	0.34	0.32	0.35	0.33	0.43	0.43	0.38	0.46	0.47	0.42
	CUA	0.76	0.78	0.75	0.77	0.71	0.69	0.76	0.72	0.71	0.77
	CUG	0.74	0.56	0.74	0.59	0.82	0.81	0.48	0.8	0.76	0.88
Ile	AUU	1.79	1.83	1.79	1.83	1.71	1.73	1.7	1.58	1.62	1.53
	AUC	0.71	0.6	0.68	0.58	0.56	0.54	0.44	0.66	0.66	0.68
	AUA	0.51	0.57	0.53	0.6	0.74	0.74	0.86	0.76	0.72	0.78
Met	AUG	1	1	1	1	1	1	1	1	1	1
Val	GUU	1.43	1.47	1.41	1.44	1.33	1.34	1.52	1.41	1.4	1.49
	GUC	0.34	0.3	0.35	0.31	0.42	0.4	0.39	0.52	0.53	0.51
	GUA	1.35	1.47	1.34	1.45	1.27	1.28	1.3	1.07	1.06	1.1
	GUG	0.89	0.76	0.9	0.79	0.98	0.99	0.79	1	1.01	0.9
Ser	UCU	1.14	1.14	1.12	1.1	0.97	0.95	0.97	1.08	1.05	1.17
	UCC	0.17	0.15	0.17	0.16	0.22	0.21	0.22	0.29	0.3	0.36
	UCA	1.35	1.42	1.33	1.37	1.2	1.2	1.41	1.32	1.32	1.57
	UCG	0.7	0.66	0.69	0.66	0.64	0.69	0.55	0.58	0.59	0.53
Pro	CCU	1.36	1.38	1.35	1.36	1.35	1.32	1.59	1.34	1.32	1.39
	CCC	0.35	0.3	0.37	0.35	0.55	0.54	0.41	0.53	0.55	0.51
	CCA	1.57	1.65	1.55	1.61	1.4	1.42	1.37	1.44	1.45	1.42
	CCG	0.73	0.67	0.73	0.68	0.7	0.73	0.63	0.68	0.68	0.68
Thr	ACU	1.13	1.12	1.11	1.1	1.05	1.02	1.15	1.11	1.07	1.16
	ACC	1.02	0.94	1.04	0.97	1.09	1.1	0.91	0.95	1	0.92
	ACA	1.16	1.29	1.16	1.27	1.19	1.18	1.35	1.24	1.23	1.32
	ACG	0.69	0.65	0.69	0.66	0.67	0.69	0.59	0.7	0.7	0.6
Ala	GCU	1.08	1.09	1.08	1.07	1.05	1.01	1.22	1.12	1.07	1.27
	GCC	0.7	0.65	0.71	0.69	0.81	0.81	0.69	0.74	0.75	0.82
	GCA	1.4	1.52	1.4	1.49	1.35	1.36	1.42	1.32	1.36	1.21
	GCG	0.81	0.74	0.81	0.75	0.79	0.81	0.67	0.82	0.82	0.7
Tyr	UAU	1.08	1.05	1.09	1.07	1.17	1.16	1.19	1.3	1.3	1.24
	UAC	0.92	0.95	0.91	0.93	0.83	0.84	0.81	0.7	0.7	0.76
TER	UAA	2.24	2.3	2.21	2.26	2.04	2.04	1.89	1.77	1.8	1.71
	UAG	0.43	0.45	0.46	0.49	0.56	0.52	0.59	0.63	0.66	0.56
His	CAU	1.12	1.13	1.14	1.15	1.2	1.19	1.26	1.24	1.24	1.19
	CAC	0.88	0.87	0.86	0.85	0.8	0.81	0.74	0.76	0.76	0.81
Gln	CAA	1.4	1.49	1.4	1.47	1.34	1.35	1.43	1.31	1.35	1.25
	CAG	0.6	0.51	0.6	0.53	0.66	0.65	0.57	0.69	0.65	0.75
Asn	AAU	1.05	1.05	1.07	1.07	1.17	1.14	1.24	1.25	1.25	1.25
	AAC	0.95	0.95	0.93	0.93	0.83	0.86	0.76	0.75	0.75	0.75
Lys	AAA	1.5	1.55	1.51	1.56	1.5	1.51	1.52	1.42	1.46	1.39
	AAG	0.5	0.45	0.49	0.44	0.5	0.49	0.48	0.58	0.54	0.61
Asp	GAU	1.32	1.32	1.33	1.33	1.36	1.34	1.44	1.38	1.38	1.39
	GAC	0.68	0.68	0.67	0.67	0.64	0.66	0.56	0.62	0.62	0.61
Glu	GAA	1.33	1.37	1.32	1.36	1.25	1.24	1.33	1.24	1.27	1.27
	GAG	0.67	0.63	0.68	0.64	0.75	0.76	0.67	0.76	0.73	0.73
Cys	UGU	1.33	1.32	1.32	1.3	1.2	1.19	1.14	1.23	1.22	1.17
	UGC	0.67	0.68	0.68	0.7	0.8	0.81	0.86	0.77	0.78	0.83
TER	UGA	0.33	0.25	0.33	0.25	0.4	0.44	0.52	0.6	0.53	0.72
Trp	UGG	1	1	1	1	1	1	1	1	1	1
Arg	CGU	2.79	2.71	2.71	2.59	1.96	1.96	2.01	1.59	1.61	1.36
	CGC	1.87	1.88	1.88	1.89	1.85	1.88	1.56	1.43	1.47	1.25
	CGA	0.52	0.53	0.54	0.56	0.73	0.72	0.88	0.88	0.91	0.9
	CGG	1.18	0.14	0.19	0.16	0.34	0.32	0.26	0.41	0.39	0.49
Ser	AGU	1.26	1.24	1.3	1.29	1.49	1.45	1.59	1.49	1.5	1.33
	AGC	1.38	1.39	1.39	1.42	1.49	1.48	1.26	1.24	1.24	1.05
Arg	AGA	0.49	0.59	0.51	0.61	0.78	0.77	0.94	1.15	1.12	1.42
	AGG	0.15	0.15	0.17	0.18	0.33	0.34	0.33	0.54	0.51	0.59
Gly	GGU	1.93	1.93	1.9	1.88	1.63	1.61	1.65	1.59	1.57	1.59
	GGC	1.41	1.43	1.41	1.45	1.43	1.47	1.3	1.23	1.27	1.1
	GGA	0.29	0.3	0.3	0.32	0.42	0.4	0.47	0.59	0.58	0.68
	GGG	0.37	0.33	0.39	0.36	0.52	0.51	0.57	0.59	0.58	0.63
