# Supplementary material for: Bipartite Genomes in Enterobacterales: Independent Origins of Chromids, Elevated Openness and Donors of Horizontally Transferred Genes
Source: Int J Mol Sci. 2023 Feb 21;24(5):4292. doi: 10.3390/ijms24054292 (PMC10002438; doi:10.3390/ijms24054292)
Supplement: Supplementary file 1 [file ijms-24-04292-s001.zip › Table S5.xlsx]

## Sheet: Vibrio
Table S5: Correlation analysis of RSCU values and median effective number of codons for Vibrio
Correlation analysis of the RSCU values for each pangene category. Corresponding p-values are < 0,05 for all calculations.
	Core chromosome	Core chromid	Core plasmid	Softcore chromosome	Softcore chromid	Softcore plasmid	Shell chromosome	Shell chromid	Shell plasmid	Cloud chromosome	Cloud chromid	Cloud plasmid
Core chromosome	1	0.997313	0.744843	0.999547	0.994683	0.891387	0.960789	0.95331	0.89979	0.808461	0.837576	0.852121
Core chromid		1	0.734243	0.997251	0.996438	0.889393	0.964286	0.959422	0.906857	0.812507	0.841963	0.857148
Core plasmid			1	0.755583	0.767012	0.914923	0.789932	0.78885	0.792112	0.69386	0.728888	0.702644
Softcore chromosome				1	0.996596	0.898091	0.967446	0.960287	0.908627	0.817399	0.846981	0.858932
Softcore chromid					1	0.911585	0.980584	0.976783	0.930988	0.838877	0.869252	0.878593
Softcore plasmid						1	0.913375	0.914642	0.90445	0.801414	0.836075	0.834898
Shell chromosome							1	0.997043	0.972202	0.897519	0.926019	0.92398
Shell chromid								1	0.975691	0.877376	0.909765	0.911404
Shell plasmid									1	0.89641	0.92583	0.936895
Cloud chromosome										1	0.99629	0.974259
Cloud chromid											1	0.980532
Cloud plasmid												1
Median effective number of codons (ENC)
replicon	core	softcore	shell	cloud
chromosome	48.2596	48.7317	51.4204	51.6528
chromid	48.268	48.08	51.7249	52.2857
plasmid	49.5227	50.9338	53.6651	53.2808

## Sheet: Pseudoalteromonas
Table S5: Correlation analysis of RSCU values and median effective number of codons for Pseudoalteromonas
Correlation analysis of the RSCU values for each pangene category. Corresponding p-values are < 0,05 for all calculations.
	Core chromosome	Core chromid	Softcore chromosome	Softcore chromid	Shell chromosome	Shell chromid	Shell plasmid	Cloud chromosome	Cloud chromid	Cloud plasmid
Core chromosome	1	0.968179	0.972798	0.966871	0.93944	0.939529	0.905857	0.883704	0.888174	0.825168
Core chromid		1	0.994988	0.99913	0.968561	0.969786	0.952371	0.92307	0.928439	0.870292
Softcore chromosome			1	0.995131	0.971798	0.972789	0.940698	0.920737	0.925918	0.857788
Softcore chromid				1	0.977321	0.978376	0.958012	0.93127	0.937294	0.875294
Shell chromosome					1	0.999032	0.969037	0.96465	0.970144	0.902651
Shell chromid						1	0.964692	0.959237	0.965479	0.895002
Shell plasmid							1	0.97253	0.973823	0.943067
Cloud chromosome								1	0.998194	0.971934
Cloud chromid									1	0.963404
Cloud plasmid										1
Median effective number of codons (ENC)
replicon	core	softcore	shell	cloud
chromosome	46.9541	47.2657	49.2227	49.3429
chromid	46.5493	46.9982	49.3636	49.6111
plasmid	-	-	49.51	49.5618
